# Supplementary material for: Differentiating the Dilutional Rheology of Radiesse, Radiesse (+), and Radiesse With 0.26 mL of Lidocaine
Source: J Cosmet Dermatol. 2024 Oct 26;24(1):e16649. doi: 10.1111/jocd.16649 (PMC11743245; doi:10.1111/jocd.16649)
Supplement: Supplementary file 1 — Data S1. [file JOCD-24-e16649-s001.xlsx]

## Sheet: G
	Tukey's multiple comparisons test	Mean Diff.	95.00% CI of diff.	Below threshold?	Summary	Adjusted P Value
	CaHA vs. CaHA(+)	234.2	-16.48 to 485.0	No	ns	0.0849
	CaHA vs. CaHA Mix Kit	809.3	289.8 to 1329	Yes	***	0.0001
	CaHA vs. 1:0.25	997.2	477.7 to 1517	Yes	****	<0.0001
	CaHA vs. 1:0.5	1173	653.1 to 1692	Yes	****	<0.0001
	CaHA vs. 1:1	1271	751.8 to 1791	Yes	****	<0.0001
	CaHA vs. 1:2	1302	782.6 to 1822	Yes	****	<0.0001
	CaHA vs. 1:3	1308	788.3 to 1827	Yes	****	<0.0001
	CaHA(+) vs. CaHA Mix Kit	575.1	17.79 to 1132	Yes	*	0.0381
	CaHA(+) vs. 1:0.25	763	205.7 to 1320	Yes	**	0.0013
	CaHA(+) vs. 1:0.5	938.5	381.1 to 1496	Yes	****	<0.0001
	CaHA(+) vs. 1:1	1037	479.8 to 1594	Yes	****	<0.0001
	CaHA(+) vs. 1:2	1068	510.6 to 1625	Yes	****	<0.0001
	CaHA(+) vs. 1:3	1074	516.3 to 1631	Yes	****	<0.0001
	CaHA Mix Kit vs. 1:0.25	187.9	-531.6 to 907.4	No	ns	0.9922
	CaHA Mix Kit vs. 1:0.5	363.3	-356.1 to 1083	No	ns	0.7695
	CaHA Mix Kit vs. 1:1	462	-257.5 to 1182	No	ns	0.4938
	CaHA Mix Kit vs. 1:2	492.8	-226.7 to 1212	No	ns	0.4081
	CaHA Mix Kit vs. 1:3	498.5	-221.0 to 1218	No	ns	0.3928
	1:0.25 vs. 1:0.5	175.5	-544.0 to 895.0	No	ns	0.9949
	1:0.25 vs. 1:1	274.2	-445.3 to 993.6	No	ns	0.9354
	1:0.25 vs. 1:2	304.9	-414.6 to 1024	No	ns	0.8915
	1:0.25 vs. 1:3	310.6	-408.9 to 1030	No	ns	0.8818
	1:0.5 vs. 1:1	98.68	-620.8 to 818.2	No	ns	0.9999
	1:0.5 vs. 1:2	129.5	-590.0 to 848.9	No	ns	0.9993
	1:0.5 vs. 1:3	135.2	-584.3 to 854.7	No	ns	0.999
	1:1 vs. 1:2	30.77	-688.7 to 750.3	No	ns	>0.9999
	1:1 vs. 1:3	36.48	-683.0 to 756.0	No	ns	>0.9999
	1:2 vs. 1:3	5.715	-713.8 to 725.2	No	ns	>0.9999

## Sheet: G"
	Tukey's multiple comparisons test	Mean Diff.	95.00% CI of diff.	Below threshold?	Summary	Adjusted P Value
	CaHA vs. CaHA(+)	107.9	36.39 to 179.5	Yes	***	0.0003
	CaHA vs. CaHA Mix Kit	307.5	159.2 to 455.7	Yes	****	<0.0001
	CaHA vs. 1:0.25	391	242.7 to 539.2	Yes	****	<0.0001
	CaHA vs. 1:0.5	483.1	334.9 to 631.4	Yes	****	<0.0001
	CaHA vs. 1:1	547.8	399.6 to 696.1	Yes	****	<0.0001
	CaHA vs. 1:2	574.1	425.8 to 722.4	Yes	****	<0.0001
	CaHA vs. 1:3	580.8	432.5 to 729.0	Yes	****	<0.0001
	CaHA(+) vs. CaHA Mix Kit	199.5	40.50 to 358.6	Yes	**	0.0045
	CaHA(+) vs. 1:0.25	283	124.0 to 442.1	Yes	****	<0.0001
	CaHA(+) vs. 1:0.5	375.2	216.2 to 534.2	Yes	****	<0.0001
	CaHA(+) vs. 1:1	439.9	280.9 to 598.9	Yes	****	<0.0001
	CaHA(+) vs. 1:2	466.2	307.1 to 625.2	Yes	****	<0.0001
	CaHA(+) vs. 1:3	472.8	313.8 to 631.9	Yes	****	<0.0001
	CaHA Mix Kit vs. 1:0.25	83.49	-121.8 to 288.8	No	ns	0.9109
	CaHA Mix Kit vs. 1:0.5	175.7	-29.66 to 381.0	No	ns	0.1509
	CaHA Mix Kit vs. 1:1	240.3	35.03 to 445.7	Yes	*	0.0105
	CaHA Mix Kit vs. 1:2	266.6	61.30 to 471.9	Yes	**	0.0028
	CaHA Mix Kit vs. 1:3	273.3	67.96 to 478.6	Yes	**	0.002
	1:0.25 vs. 1:0.5	92.17	-113.1 to 297.5	No	ns	0.859
	1:0.25 vs. 1:1	156.9	-48.46 to 362.2	No	ns	0.2692
	1:0.25 vs. 1:2	183.1	-22.19 to 388.4	No	ns	0.1167
	1:0.25 vs. 1:3	189.8	-15.53 to 395.1	No	ns	0.0916
	1:0.5 vs. 1:1	64.69	-140.6 to 270.0	No	ns	0.9767
	1:0.5 vs. 1:2	90.96	-114.4 to 296.3	No	ns	0.8671
	1:0.5 vs. 1:3	97.62	-107.7 to 302.9	No	ns	0.8194
	1:1 vs. 1:2	26.27	-179.1 to 231.6	No	ns	>0.9999
	1:1 vs. 1:3	32.93	-172.4 to 238.3	No	ns	0.9997
	1:2 vs. 1:3	6.662	-198.7 to 212.0	No	ns	>0.9999

## Sheet: tan delta
	Tukey's multiple comparisons test	Mean Diff.	95.00% CI of diff.	Below threshold?	Summary	Adjusted P Value
	CaHA vs. CaHA(+)	0.01078	-0.02904 to 0.05060	No	ns	0.9903
	CaHA vs. CaHA Mix Kit	-0.09822	-0.1807 to -0.01571	Yes	**	0.0086
	CaHA vs. 1:0.25	-0.1635	-0.2460 to -0.08098	Yes	****	<0.0001
	CaHA vs. 1:0.5	-0.2842	-0.3667 to -0.2016	Yes	****	<0.0001
	CaHA vs. 1:1	-0.4982	-0.5807 to -0.4156	Yes	****	<0.0001
	CaHA vs. 1:2	-0.9132	-0.9957 to -0.8306	Yes	****	<0.0001
	CaHA vs. 1:3	-1.522	-1.604 to -1.439	Yes	****	<0.0001
	CaHA(+) vs. CaHA Mix Kit	-0.109	-0.1975 to -0.02050	Yes	**	0.0057
	CaHA(+) vs. 1:0.25	-0.1743	-0.2628 to -0.08576	Yes	****	<0.0001
	CaHA(+) vs. 1:0.5	-0.2949	-0.3834 to -0.2064	Yes	****	<0.0001
	CaHA(+) vs. 1:1	-0.5089	-0.5974 to -0.4204	Yes	****	<0.0001
	CaHA(+) vs. 1:2	-0.9239	-1.012 to -0.8354	Yes	****	<0.0001
	CaHA(+) vs. 1:3	-1.533	-1.621 to -1.444	Yes	****	<0.0001
	CaHA Mix Kit vs. 1:0.25	-0.06526	-0.1795 to 0.04900	No	ns	0.6414
	CaHA Mix Kit vs. 1:0.5	-0.1859	-0.3002 to -0.07167	Yes	****	<0.0001
	CaHA Mix Kit vs. 1:1	-0.3999	-0.5142 to -0.2857	Yes	****	<0.0001
	CaHA Mix Kit vs. 1:2	-0.8149	-0.9292 to -0.7007	Yes	****	<0.0001
	CaHA Mix Kit vs. 1:3	-1.424	-1.538 to -1.309	Yes	****	<0.0001
	1:0.25 vs. 1:0.5	-0.1207	-0.2349 to -0.006404	Yes	*	0.0308
	1:0.25 vs. 1:1	-0.3347	-0.4489 to -0.2204	Yes	****	<0.0001
	1:0.25 vs. 1:2	-0.7497	-0.8639 to -0.6354	Yes	****	<0.0001
	1:0.25 vs. 1:3	-1.358	-1.473 to -1.244	Yes	****	<0.0001
	1:0.5 vs. 1:1	-0.214	-0.3283 to -0.09974	Yes	****	<0.0001
	1:0.5 vs. 1:2	-0.629	-0.7433 to -0.5147	Yes	****	<0.0001
	1:0.5 vs. 1:3	-1.238	-1.352 to -1.123	Yes	****	<0.0001
	1:1 vs. 1:2	-0.415	-0.5293 to -0.3007	Yes	****	<0.0001
	1:1 vs. 1:3	-1.024	-1.138 to -0.9094	Yes	****	<0.0001
	1:2 vs. 1:3	-0.6087	-0.7229 to -0.4944	Yes	****	<0.0001
